# Supplementary material for: Nanoencapsulation of buriti oil (Mauritia flexuosa L.f.) in porcine gelatin enhances the antioxidant potential and improves the effect on the antibiotic activity modulation
Source: PLoS One. 2022 Mar 18;17(3):e0265649. doi: 10.1371/journal.pone.0265649 (PMC8932573; doi:10.1371/journal.pone.0265649)
Supplement: S1 Dataset — (XLSX) [file pone.0265649.s001.xlsx]

## Sheet: Incorporation eficience (%)
Sample	sample weight	Watman weight	Tube weight	Sample + Tube	unencapsulated oil	encapsulated oil		Incorporation efficience
O1	1.5655	0.7543	10.3734	11.8566	1.4832	0.0823			Weight (g)
O2	1.5198	0.748	9.1092	10.5284	1.4192	0.1006			Sample 1	Sample 2	Sample 3	Sample 4
O3	1.5036	0.7411	9.8021	11.2076	1.4055	0.0981			8.465	8.8495	8.4701	8.465
E11	1.5006	0.748	9.4711	10.0386	0.5675	0.9331	11.023	88.977
E12	1.5001	0.7366	10.5023	11.1366	0.6343	0.8658	10.228	89.772
E13	1.5008	0.7522	10.0406	10.5864	0.5458	0.955	11.2817	88.7183
E21	1.5003	0.7574	10.0284	10.6659	0.6375	0.8628	9.7497	90.2503
E22	1.5	0.7472	9.0465	9.5306	0.4841	1.0159	11.4797	88.5203
E23	1.5019	0.7487	8.8603	9.4713	0.611	0.8909	10.0672	89.9328
E31	1.5074	0.7477	9.9243	10.433	0.5087	0.9987	11.7909	88.2091
E32	1.5007	0.7402	10.0422	10.5609	0.5187	0.982	11.5937	88.4063
E33	1.5161	0.744	9.0513	9.5984	0.5471	0.969	11.4402	88.5598
E41	1.5004	2.1743	10.46	11.2121	0.7521	0.7483	8.83993	91.1601
E42	1.5007	1.3949	10.1041	10.8566	0.7525	0.7482	8.83875	91.1613
E43	1.5002	1.3958	10.0639	10.8065	0.7426	0.7576	8.94979	91.0502
							Média	89.5598
							DP	1.13983

## Sheet: Reducing Power
						OPG
			taking into account the efficiency of encaps.	amount of oil in well concentration	concentration in the well	concentration	1	2	3	Média	Desvio
			0.14685	0.165	0.3	3	94.1176	94.6524	91.4439	93.4046	1.71901
			0.1958	0.22	0.4	4	85.5615	89.3048	81.2834	85.3832	4.01366
			0.24475	0.275	0.5	5	84.492	77.0053	80.75	80.7491	3.74332
			0.34265	0.385	0.7	7	73.262	66.57	59.893	66.575	6.68449
			0.3916	0.44	0.8	8	58.2888	54.5455	65.2406	59.3583	5.42721
			0.4895	0.55	1	10	50.2674	42.246	46.26	46.2578	4.0107
			0.5874	0.66	1.2	12	25.6684	26.2032	45.9893	32.6203	11.581
			0.73425	0.825	1.5	15	0	0	0	13.1907	0
			0.979	1.1	2	20	0	0	0	0	0
						OIL
					concentration in the well	concentration	1	2	3	Média	desvio
					1	10	98.8971	99.6324	99.2647	99.2647	0.367647
					1.5	15	97.0588	97.0588	95.5882	96.5686	0.849045
					2	20	91.1765	95.5882	94.8529	93.8725	2.36364
					2.5	25	94.1176	92.6471	90.8088	92.5245	1.65781
					2.6	26	91.1765	90.8088	90.8088	90.9314	0.212261
					2.8	28	88.9706	86.3971	86.3971	87.2549	1.48583
					3	30	86.3971	88.2353	90.0735	88.2353	1.83824
					3.5	35	76.8382	70.9559	71.6912	73.1618	3.20507
					4	40	77.5735	72.4265	72.4265	74.1422	2.97166

## Sheet: MTT 
				Concentration	1	2	3					Concentration	1	2	3
			CONTROL	0	100	100	100				CONTROL	0	100	100	100
		24 H	OPG	50	97.8225	94.7148	99.1908			24 H	Oil	50	100	100	100
				100	100.109	100	98.3237					100	100	100	100
				500	98.5302	97.1743	95.0867					500	100	100	100
				Concentration	1	2	3					Concentration	1	2	3
			CONTROL	0	100	100	100				CONTROL	0	100	100	100
		48 H	OPG	50	99.7375	99.7375	99.75			48 H	Oil	50	100	100	96.168
				100	98.8189	98.8189	100					100	100	98.26	96.9554
				500	97.5591	97.5591	100					500	100	100	99.4488
				Concentration	1	2	3					Concentration	1	2	3
			CONTROL	0	100	100	100				CONTROL	0	100	100	100
		72H	OPG	50	100	100	99.0014			72H	Oil	50	100	100	100
				100	100	100	99.8811					100	100	100	100
				500	100	100	100.428					500	100	100	100

## Sheet: IC 50 (ABTS)
				ABTS	IC50 (mg/mL)	IC50 (mg/mL)	IC50 (mg/mL)		DP
				OPG	0.92	0.95	0.95	0.94	0.0173205
				Oil	4.08	4.22	4.25	4.18333	0.0907377

## Sheet: TCA 
			Encapsulado
			1	2	3	4	5	6	7			Média
			47.0617	53.7369	49.2075	47.1725	48.3854	44.5095	41.9681			48.3456
			óleo
			1	2	3	4	5	6	7			Média
			23.1302	14.7606	15.2859	14.2648	13.0648	13.0212	17.3941			15.846

## Sheet: CIM
			Bacteria	Norfloxacilin + Oil			Mean	SEM	n	Desv. Padrão	CM Norfloxacilin			Mean	SEM	n	Desv. Padrão
			Escherichia coli	8	8	2	5.03968	1.2854	3	2.22638	128	128	128	128	0.57735	3	1
			Staphylococcus aureus	512	512	256	406.375	0.861468	3	1.49211	512	512	256	406.375	0.861468	3	1.49211
			Pseudomonas aeroginosa	16	16	16	16	0.57735	3	1	512	512	512	512	0.57735	3	1
			Bacteria	Gentamicin + Oil			Mean	SEM	n	standard deviation	CM Gentamicin			Mean	SEM	n	standard deviation
			Escherichia coli	64	32	32	40.3175	0.861468	3	1.49211	128	128	128	128	0.57735	3	1
			Staphylococcus aureus	32	64	64	50.7968	0.861468	3	1.49211	64	32	32	40.3175	0.861468	3	1.49211
			Pseudomonas aeroginosa	8	8	16	10.0794	0.861468	3	1.49211	32	16	16	20.1587	0.861468	3	1.49211
			Bacteria	Norfloxacilin + OPG			Mean	SEM	n	standard deviation	CM Norfloxacilin			Mean	SEM	n	standard deviation
			Escherichia coli	2	1	2	1.5874	0.861468	3	1.49211	128	128	128	128	0.57735	3	1
			Staphylococcus aureus	256	256	256	256	0.57735	3	1	512	512	256	406.375	0.861468	3	1.49211
			Pseudomonas aeroginosa	8	4	4	5.03968	0.861468	3	1.49211	512	512	512	512	0.57735	3	1
			Bacteria	Gentamicin + OPG			Mean	SEM	n	standard deviation	CM Gentamicin			Mean	SEM	n	standard deviation
			Escherichia coli	32	32	16	25.3984	0.861468	3	1.49211	128	128	128	128	0.57735	3	1
			Staphylococcus aureus	64	64	16	40.3175	1.2854	3	2.22638	64	32	32	40.3175	0.861468	3	1.49211
			Pseudomonas aeroginosa	8	8	8	8	0.57735	3	1	32	16	16	20.1587	0.861468	3	1.49211
